# Supplementary material for: Optimizing the Relationship between Regulation and Innovation in Dietary Supplements: A Case Study of Food with Function Claims in Japan
Source: Nutrients. 2023 Jan 16;15(2):476. doi: 10.3390/nu15020476 (PMC9866933; doi:10.3390/nu15020476)
Supplement: Supplementary file 1 [file nutrients-15-00476-s001.zip]

Archive with 1 entries (1 files):
- nutrients-2128769-supplementary.pdf
